# Supplementary material for: Morphological and Phylogenetic Analyses Reveal Five New Species in Chaetosphaeriaceae
Source: J Fungi (Basel). 2022 Jun 17;8(6):643. doi: 10.3390/jof8060643 (PMC9225370; doi:10.3390/jof8060643)
Supplement: Supplementary file 1 [file jof-08-00643-s001.zip]

Archive with 1 entries (1 files):
- jof-1749685-supplementary.xls
