# Supplementary material for: Morphological and Phylogenetic Analyses Reveal Five New Species in Chaetosphaeriaceae
Source: J Fungi (Basel). 2022 Jun 17;8(6):643. doi: 10.3390/jof8060643 (PMC9225370; doi:10.3390/jof8060643)
Supplement: Supplementary file 1 [file jof-08-00643-s001.zip › jof-1749685-supplementary.xls]

## Sheet: Sheet1
Table S1. Taxa used in this study and their GenBank accession numbers.
Taxon	Strain		GenBank accessions
		Status	ITS	LSU
Achrochaeta talbotii	ICMP 15161		MT454480	MT454495
Adautomilanezia caesalpiniae	CC-LAMIC 102/12	T	KX821777	KU170671
Anacacumisporium appendiculatum	HMAS 245593	T	KP347129	KT001553
Arcuatospora nouae zelandiae	CBS 109474	T	MW984569	MW984552
Arcuatospora seorsa	CBS 147510	T	MW984572	MW984555
Brunneodinemasporium brasiliense	CBS 112007	T	JQ889272	JQ889288
Brunneodinemasporium jonesii	GZCC 16-0050	T	KY026058	KY026055
Calvolachnella guaviyunis	CBS 134695	T	KJ834524	KJ834525
Catenularia minor	PRM 900544	T	MW987827	MW987822
Catenularia cubensis	SMH 3258		MW987826	N/A
Chaetosphaeria acutata	CBS 101312		AF178553	AF178553
Chaetosphaeria biapiculata	SMH 3074		N/A	AF466065
Chaetosphaeria caesariata	SMH 2794		N/A	AF466060
Chaetosphaeria chalaroides	SMH 2018		N/A	AY017372
Chaetosphaeria chlorotunicata	SMH 1565	T	N/A	AF466064
Chaetosphaeria conirostris	SMH 2183		N/A	AF466066
Chaetosphaeria curvispora	CBS 125555		MH863562	MH875040
Chaetosphaeria cylindrospora	SMH 3568	T	N/A	AY017373
Chaetosphaeria decastyla	SMH 2629		N/A	AF466068
Chaetosphaeria dilabens	CBS 712 88		AF178557	AF178557
Chaetosphaeria fennica	CBS 101641		AF178562	AF178562
Chaetosphaeria fusiformis	CBS 101429		AF178554	AF178554
Chaetosphaeria hebetiseta	CBS 102340	T	AF178549	AF178549
Chaetosphaeria innumera	M R 1175		AF178551	AF178551
Chaetosphaeria jonesii	MFLUCC 15-1015	T	NR 154841	KY212761
Chaetosphaeria lateriphiala	SMH 2629		N/A	AF466070
Chaetosphaeria lentomita	MR 1265		AF178548	AF178548
Chaetosphaeria lignomollis	SMH 3015	T	EU037896	AF466073
Chaetosphaeria luquillensis	SMH 2973		N/A	AF466074
Chaetosphaeria mangrovei	MCD 069	T	MG813821	MG813820
Chaetosphaeria metallicans	PDD 92539	T	NR 119668	NG 058757
Chaetosphaeria minuta	SMH 3396		N/A	AF466075
Chaetosphaeria myriocarpa	CBS 264.76		AF178552	AF178552
Chaetosphaeria preussii	CBS 262.76		AF178561	AF178561
Chaetosphaeria pygmaea	MR 1365		AF178545	AF178545
Chaetosphaeria rivularia	CBS 127686	T	KR347356	KR347357
Chaetosphaeria sp. JEH 2019	JAUCC 2961		MN619651	MN607223
Chaetosphaeria spinosa	SMH 2754		N/A	AF466079
Chaetosphaeria sylvatica	SMH 2893		N/A	AF279419
Chaetosphaeria tropicalis	SMH 1267		N/A	AF279418
Chalarodes obpyramidata	PDD 119364		MW987828	MW987823
Chloridium caesium	CBS 102339		AF178564	AF178564
Chloridium gonytrichii	CBS 195.60		MH857954	MH869503
Chloridium virescens	CBS 152.53		MH857142	MH868678
Codinaea acaciae	OTU5		KY965397	N/A
Codinaea amazonensis	MUCL 41171		OL654076	OL654133
Codinaea assamica	CBS 242.66		MH858788	MH870426
Codinaea assamica	CBS 139907	T	OL654077	OL654134
Codinaea dwaya	CBS 261.77	T	OL654078	OL654135
Codinaea ellipsoidea	MFLUCC 18-1574	T	MK828628	MK835828
Codinaea fertilis	CBS 242.66		OL654079	OL654136
Codinaea gonytrichodes	CBS 593.93		AF178556	AF178556
Codinaea lignicola	DLUCC 0899	T	MK828630	MK835830
Codinaea pandanicola	KUMCC 16-0153	T	MH388338	MH376710
Codinaea paniculata	CBS 145098	T	MT118230	MT118201
Codinaea phasma	CBS 147516	T	OL654081	OL654138
Codinaea siamensis	CBS 194.96		OL654082	OL654139
Codinaea siamensis	MFLUCC 15-0614	T	KX609955	KX609952
Codinaea terminalis	GZCC19-0525		MW133883	N/A
Codinaea terminalis	GZCC 18-0085	T	MN104613	MN104624
Codinaeella filamentosa	CBS 147265		OL654083	OL654140
Codinaeella lambertiae	CBS 143419	T	OL654084	OL654141
Codinaeella lutea	CBS 146618	T	OL654085	OL654142
Codinaeella mimusopis	CBS 143435	T	MH107888	MH107935
Codinaeella minuta	CBS 298.61	T	OL654090	OL654147
Codinaeella minuta	CBS 966.69		AF178559	AF178559
Codinaeella minuta	417E		MZ078594	N/A
Codinaeella parvilobata	CBS 144536	T	OL654100	OL654157
Codinaeella pini	CBS 138866	T	KP004465	KP004493
Codinaeella yunnanensis	MFLUCC 17-0468		NR 168795	NG 068630
Conicomyces pseudotransvaalensis	HHUF 29956	T	LC001710	LC001708
Cryptophiale udagawae	GZCC 18-0047		MN104608	MN104619
Dendrophoma cytisporoides	CBS 144107		MT118234	MT118205
Dictyochaeta callimorpha	ICMP 15130		MT454483	MT454498
Dictyochaeta detriticola	ICMP 14948	T	MT454486	MT454501
Dictyochaeta fuegiana	ICMP 15153	T	MT454487	EF063574
Dictyochaeta montana	CBS 145342	T	MT454488	MT454502
Dictyochaeta querna	CBS 146103		MT454490	MT454504
Dictyochaeta sp	CBS 138684		MT454493	MT454507
Dictyochaeta stratosa	CBS 138739		NR 172308	MT454505
Dinemasporium americanum	CBS 127127	T	JQ889274	JQ889290
Dinemasporium pseudoindicum	CBS 127402	T	JQ889277	JQ889293
Ellisembia aurea	CBS 144403	T	MH836375	MH836376
Ellisembia folliculata	CBS 147152		OL654105	OL654162
Eucalyptostroma eucalypti	CBS 142074	T	KY173408	KY173500
Flectospora laminata	CBS 112964		MW984576	MW984558
Flectospora sp.	ICMP 23840		MW984577	MW984559
Infundibulomyces cupulatus	BCC 11929	T	EF113976	EF113979
Infundibulomyces oblongisporus	BCC 13400	T	EF113977	EF113980
Kionochaeta castaneae	GZCC 18-0025	T	MN104610	MN104621
Kionochaeta microspora	GZCC 18-0036	T	MN104607	MN104618
Leptosporella arengae	MFLUCC 15-0330	T	MG272255	MG272246
Leptosporella bambusae	MFLUCC 12-0846	T	KU940134	KU863122
Menispora ciliata	CBS 122131	T	EU488736	OL654165
Menispora tortuosa	CBS 117552		OL654110	OL654168
Menisporopsis dushanensis	GZCC 18-0084	T	MN104615	MN104626
Menisporopsis theobromae	MFLUCC 15 0055		KX609957	KX609954
Multiguttulispora dimorpha	CBS 140002		MW984582	MW984564
Multiguttulispora triseptata	IMI 353690		MW984584	MW984566
Nawawia filiformis	MFLUCC 17-2394		MH758196	MH758209
Neopseudolachnella acutispora	MAFF 244358	T	AB934065	AB934041
Neopseudolachnella magnispora	MAFF 244359	T	AB934066	AB934042
Nimesporella capillacea	IMI 358908	T	OL654114	OL654171
Paliphora intermedia	CBS 896 97		MH862682	EF204501
Paragaeumannomyces abietinus	CBS 145351	T	MT118235	MT118206
Paragaeumannomyces albidus	PDD 92537	T	EU037890	EU037898
Paragaeumannomyces bombycinus	PDD 92538	T	EU037892	N/A
Paragaeumannomyces elegans	PDD 118740	T	MT876580	N/A
Paragaeumannomyces garethjonesii	MFLUCC 15-1012	T	KY212751	KY212759
Paragaeumannomyces granulatus	ICMP 15133	T	MT876575	MT876577
Paragaeumannomyces lapazianus	SMH 2182		AY906945	MT118207
Paragaeumannomyces longisporus	ANM 1269		MT118239	MT118210
Paragaeumannomyces panamensis	SMH 3596	T	AY906948	MT118218
Paragaeumannomyces raciborskii	SMH 3119		AY906953	AY436402
Paragaeumannomyces rubicundus	SMH 3221	T	MT118242	MT118224
Paragaeumannomyces sabinianus	ILLS00121384	T	MT118243	MT118225
Paragaeumannomyces smokiensis	ILLS00121398	T	MT118240	MT118228
Phialosporostilbe scutiformis	MFLUCC 17-0227	T	MH758194	MH758207
Phialosporostilbe scutiformis	MFLUCC 18-1288		MH758199	MH758212
Phialoturbella calva	ICMP 23826	T	MW984585	MW984567
Phialoturbella lunata	MFLUCC 18-0642	T	NR 168796	MK835824
Polynema podocarpi	CBS 144415	T	MH327797	MH327833
Pseudodinemasporium fabiforme	CBS 140010	T	KR611889	KR611906
Pseudolachnea fraxini	CBS 113701	T	JQ889287	JQ889301
Pseudolachnea hispidula	MAFF 244365		AB934072	AB934048
Pseudolachnella asymmetrica	MAFF 244366		AB934073	AB934049
Pseudolachnella scolecospora	MAFF 244379		AB934086	AB934062
Pyrigemmula aurantiaca	CBS 126743	T	HM241692	HM241692
Rattania setulifer	GUFCC 15501		GU191794	HM171322
Sporoschisma longicatenatum	MFLUCC 16-0180	T	KX505871	KX358077
Sporoschisma mirabile	FMR 11247		HF677174	HF677183
Stilbochaeta aquatica	MFLUCC 15-0983	T	NR 158452	MH476569
Stilbochaeta brevisetula	ICMP 22549		OL654118	OL654175
Stilbochaeta cangshanensis	MFLUCC 17-2214	T	MK828632	MK835832
Stilbochaeta malaysiana	IMI 312436	T	OL654121	OL654178
Striatosphaeria castanea	CBS 145352	T	MT118244	MT118229
Striatosphaeria codinaeophora	SMH 1524		MT118245	AF466088
Tainosphaeria jonesii	GZCC 16-0065		KY026060	KY026057
Tainosphaeria siamensis	MFLUCC 15-0607	T	KX609956	KX609953
Tainosphaeriella aquatica	MFLUCC 17-2370		NR 173239	NG 079564
Tainosphaeriella thailandensis	MFLUCC 18-1282	T	MZ161198	MZ161196
Thozetella nivea	N/A		EU825201	EU825200
Thozetella tocklaiensis	CBS 378.58	T	MH857817	MH869349
Xyladelphia longiseta	SMH 1725		OL654131	AF279416
Zanclospora iberica	CBS 130426	T	KY853480	KY853544
